# Supplementary material for: Cost-Effectiveness of Elranatamab Versus Teclistamab for the Management of Patients with Triple-Class Exposed Relapsed/Refractory Multiple Myeloma in Italy
Source: Cancers (Basel). 2026 Mar 25;18(7):1070. doi: 10.3390/cancers18071070 (PMC13071960; doi:10.3390/cancers18071070)
Supplement: Supplementary file 1 [file cancers-18-01070-s001.zip]

Archive with 1 entries (1 files):
- cancers-4155248-supplementary.pdf
